# Supplementary material for: Fabrication of Bilayer Magnetically Actuated L-Shaped Microrobot Based on Chitosan via Photolithography
Source: Polymers (Basel). 2022 Dec 15;14(24):5509. doi: 10.3390/polym14245509 (PMC9784805; doi:10.3390/polym14245509)
Supplement: Supplementary file 1 [file polymers-14-05509-s001.zip]

Archive with 2 entries (2 files):
- polymers-2044980-supplementary.pdf
- Video S1.avi
